# Supplementary material for: Somatostatin receptors in pituitary somatotroph adenomas as predictors of response to somatostatin receptor ligands: A pathologist's perspective
Source: Brain Pathol. 2024 Oct 30;35(1):e13313. doi: 10.1111/bpa.13313 (PMC11669419; doi:10.1111/bpa.13313)
Supplement: Supplementary file 1 — Table S1. [file BPA-35-e13313-s003.xlsx]

## Sheet: Planilha1
Antibodies	Supplier	Clonality	code	Clone \ code	Epithope
SSTR2a	Abcam	Monoclonal	ab134152	UMB-1	C-terminal
SSTR2a	BioTrend	Monoclonal	NA	UMB-1	C-terminal
SSTR2a	BioTrend	Polyclonal	SS-800	NA	NA
SSTR2a	BioGen	Polyclonal	LS-A998	NA	extracellular domain (N-terminal)
SSTR2a	Santa Cruz Biotechnologies	Polyclonal	sc-25676	NA	C- terminal
SSTR2a	CliniSciences	Monoconal	3582-1	UMB-1	C-terminal
SSTR2a	Epitomics	Monoclonal	NA	UMB-1	C-terminal
All SSTRs	Antisera	Polyclonal	NA	NA	NA
SSTR3	BioTrend	Polyclonal	SS-830	NA	NA
SSTR3	Abcam	Monoclonal	ab28680	NA	NA
SSTR3	LifeSpan	Polyclonal	LS-A2622	NA	NA
SSTR5	BioTrend	Polyclonal	SS-832	NA	NA
SSTR5	Abcam	Polyclonal	ab28618	NA	NA
SSTR5	LifeSpan	Polyclonal	LS-A2639	NA	NA
SSTR5	Abcam	Monoclonal	ab109495	UMB-4	C-terminal
Abbreviations: NA-Non available,
