# Supplementary material for: Somatostatin receptors in pituitary somatotroph adenomas as predictors of response to somatostatin receptor ligands: A pathologist's perspective
Source: Brain Pathol. 2024 Oct 30;35(1):e13313. doi: 10.1111/bpa.13313 (PMC11669419; doi:10.1111/bpa.13313)
Supplement: Supplementary file 2 — Table S2. [file BPA-35-e13313-s002.xlsx]

## Sheet: Planilha1
Author	Year	Antibodies	Clonality/ dilution	Gender (Female / Male)	n	Histological diagnosis	Technique	Scoring System	Staining Pattern evaluated	Correlation to SRL-s	Comments
Thodou et al	2006	Antisera (not specified) (Gramsch Laboratories)	Polyclonal/1:3000	NA	90 (TMA)	30 somatrotoph; 30 lactotroph and 30 mixed somatotroph-lactotroph	manual	HER-2 score	Membrane exclusively	NA
Volante et al	2007	Biotrend Ss-838; Lifespan LS-A2639, Abcam ab28618 were tested. Abcam had the best performance and chosen for the study	Polyclonal/ 1:500	NA	107	70 well-differentiated neuroendocrine tumors or carcinomas; 18 poorly differentiated neuroendocrine carcinomas; 18 miscellaneous neucroendocrine tumors and 1 anterior pituitary tumor	manual	Volante-score: 4 scores: Score 0 absence of staining, score 1: exclusively cytoplasmic staining (focal or diffuse): score 2 (membrane staining in less than 50% tumor cells, independently from cytoplasmic staining; score 3: circumferential membrane staining in more than 50% tumor cells independently from cytoplasmic staining.	Membrane and cytoplasm	NA	Only cytoplasmic staining was indentified
Takei et al	2007	SS-890 (Gramsch Laboratories)	Polyclonal/ 1:500	13 F / 9 M	22	somatotropinomas	manual	4 grades according to the amount of positive cells: -, negative; 1+ (less than 25%); 2+ (20-50%); 3+ (more than 50%)	Membrane exclusively	Did not demonstrate correlation with theercentage of the decrease in octreotide test
Casarini et al	2009	NA	NA	23F / 16M	39 (TMA)	somatotropinomas	manual	semi-quantitative scale: strong staining (+++), moderate staining (++), weak staining (+) and pale staining (±)	Membrane exclusively	There was a high tumor reduction associated with SST5 expression
Casar-Borota et al	2013	UMB-4 / (Epitomics)	Monoclonal/1:250	34 F / 31 M	65	somatotropinomas	Automated, Dako Autostainer Plus	IRS	Membrane exclusively	Did not demonstrate correlation with treatment
Chinezu et al	2014	UMB-4 / (CliniSciences)	Monoclonal / 1:1000	NA	108	60 GH tumors ( pure GH 39 and GH/PRL 28; 32 DG and 28 SG), 15 ACTH tumors, 23 FSH/LH tumors, 7 PRL tumors and 3 TSH tumors	Automated Benchmark XT, Ventana (manual for cases fixed with Bouin's fixative)	The same score Fougnet et al used, but considering only the % of immunoreative cells and divides into 3 groups: Group 1: less than 25%; Group 2: 25%-75%; Group 3: >75%	Membrane exclusevely	Correlation was not studied
Chinezu et al	2016	UMB-4/ (Abcam)	Monoclonal / 1:500	With acromegaly: 23 F / 36 M Silent : 17 F / 4 M	80: 29 silent and 51 with acromegaly	With acromegaly 32 DG / 27 SG Silent: 3 DG / 18 SG	Automated	The same score Fougnet et al used, but considering only the % of immunoreative cells and divides into 3 groups: Group 1: less than 25%; Group 2: 25%-75%; Group 3: >75%	Membrane exclusevely	NA	There was no significant difference in SST5 expression between the two groups
Muhammad et al	2019	UMB-4 / Abcam	Monoclonal	22 F / 30 M	52	Somatotrophic adenomas	Automated	IRS	Membrane exclusevely	Did not demonstrate correlation with treatment
Soukup et al	2020	UMB4 / (Abcam)	Monoclonal / 1:750	54 F / 56 M	110	29 DG - 45 SG somatotropinomas/26 mixed / 10 pluri-hormonal well-differentiated	Automated Benchmark Ultra stainer or Agilent/Dako Autostainer	(H-score) Intensity from 1 to 3 multiplied by the percentage of stained cells. Even different areas of the tumor with different staining intensities are considered in this scoring	Membrane exclusevely	SG tumour had a higher SST5 expression and a poor response to SRL treatment
Iacovazzo et al	2021	UMB-4 / (Abcam)	Monoclonal / 1:100	26 F / 13 M	39	19 SG / 12 DG / 6 intermediate features / 2 no cytokeratin expression	Manual	Volante-score	Membrane and cytoplasm	Scores 2 and 3 demonstrated a correlation with Pasireotide treatment
Wildemberg et al	2021	UMB-4 / (Abcam)	Monoclonal / 1:2000	88 F / 65 M	153	72 DG / 69 SG	Manual	IRS	Membrane exclusevely	SST5 expression did not correlate with the medical treatment response
Kontogeorgos et al	2022	UMB-4 / (Abcam)	Monoclonal/1:500	17 F / 19 M	36	18 DG / 18 SG	Manual	HER-2 score	Membrane exclusively	NA
Rass L. et al	2022	UMB-4 / (Abcam)	Monoclonal / 1:200	28 F / 15 M	46	24 DG / 19 SG	Automataed / Benchmark XT Ventana	score 0: negativity; score 1: Up to 20% of cells positive (+/low), score 2: 21–50% of cells positive (++/moderate); score 3: more than 50% of cells positive (++ +/high).	Membrane exclusevely	Did not confirm correlation with treatment
Ilie et al	2022	UMB-4 / (Abcam)	Monoclonal / 1:500	Group 1 (octreotid treatment) : 15 F / 24 M; Group 2 (pasireotide treatment): 1F / 8M	Group 1 (octreotid treatment) : 39; Grupo 2 (pasireotide treatment): 8	Group 1: 24 (8 with intermediate features DG / 15 SG; Group 2: 3 DG / 5 SG	Automated/ Benchmark XT Ventana	IRS	Membrane exclusevely	Did not demonstrate correlation with treatment
Abbreviations: DG - Densely granulated; SG - Sparsely granulated; IRS - Immunoreactivity Score ; fg- SRL - first generation somatostatin receptors ligands
