# Supplementary material for: Somatostatin receptors in pituitary somatotroph adenomas as predictors of response to somatostatin receptor ligands: A pathologist's perspective
Source: Brain Pathol. 2024 Oct 30;35(1):e13313. doi: 10.1111/bpa.13313 (PMC11669419; doi:10.1111/bpa.13313)
Supplement: Supplementary file 3 — Table S3. [file BPA-35-e13313-s001.xlsx]

## Sheet: SSTR2
Author	Year	Antibodies (Clone)	Clonality/dilution	Gender (Female/Male)	n	Histology	Technique	Scoring system	Staining pattern assessed	Correlation with pharmacological treatment
Thodou et al	2006	Antisera (not specified) (Gramsch Laboratories)	Polyclonal/1:3000	NA	90 (TMA)	30 somatrotoph; 30 lactotroph and 30 mixed somatotroph-lactotroph	manual	HER-2 score	Membrane exclusively	NA
Volante et al	2007	BioTrend code SS-800, Santa Cruz Sc-25676, Lifespan LS-A998 . Antibodies were compared and Biotrend antibodies chosen	Polyclonal/ 1:3000	NA	107	70 well-differentiated neuroendocrine tumors or carcinomas; 18 poorly differentiated neuroendocrine carcinomas; 18 miscellaneous neucroendocrine tumors and 1 anterior pituitary tumor	manual	Volante-score: 4 scores: Score 0 absence of staining, score 1: exclusively cytoplasmic staining (focal or diffuse): score 2 (membrane staining in less than 50% tumor cells, independently from cytoplasmic staining; score 3: circumferential membrane staining in more than 50% tumor cells independently from cytoplasmic staining.	Membrane and cytoplasm	somatostatin receptor type 2A immunohistochemistry correlated with clinical response in 75% of cases
Takei et al	2007	SS-800 (Gramsch Laboratories)	Polyclonal/ 1:1000	13 F / 9 M	22	somatotropinomas	manual	4 grades according to the amount of positive cells: -, negative; 1+ (less than 25%); 2+ (20-50%); 3+ (more than 50%)	Membrane exclusively	Over 50% positive cells showed relationship to drug treatment (percentage of the decrease in octreotide test)
Fougner et al	2008	SS-800 (Gramsch Laboratories)	Polyclonal/ 1:2500	37 F / 34 M	71 ( 23 with pre-surgical treatment 48 treatment naive)	NA	manual	Semiquantitative analysis with 3 grades: grade 1 (<25% positive cells (all intensities); grade 2 (25-75% positive, any intensity or >75% of cells stained with weak intracytoplasmic positivity); grade 3 (>75% of cells stained with moderate to strong intensity)	Membrane and cytoplasm	>75% SST2 positive neoplastic cells correlated with the clinical effect of fgSRL in patients with acromegaly, both acutely and after long-term treatment.
Casarini et al	2009	sc-25676 (Santa Cruz)	Polyclonal/ 1:100	23F / 16M	39 (TMA)	somatotropinomas	manual	semi-quantitative scale: strong staining (+++), moderate staining (++), weak staining (+) and pale staining (±)	Membrane exclusively	Positive correlation between SST2 expression and treatment response with fg-SRL.
Wildemberg et al	2013	SS-800 (Gramsch Laboratories)	Polyclonal/ 1:500	42F / 46M	88	somatotropinomas	manual	Tumors were staged according to the percentage of stained cells in the following scores: 0 (<25%), 1 (25-50%) and 2 (>50%), same as Takei et al	Membrane and cytoplasm	SSTR2A predicted biochemical response to SA with a sensitivity of 100%, specificity of 38%, negative predictive value (NPV) of 100% and positive predictive value (PPV) of 60% for biochemical response, with an accuracy of 68%
Gatto et al	2013	UMB-1/(Biotrend)	Monoclonal/1:50	18 F / 18 M	36	somatotropinomas	manual	IRS: product of the percentage of positive cells (4 >80%; 3, 51-80%; 2, 10-50%; 1, <10%; 0, 0%) and the intensity of the staining (3, strong; 2, moderate; 1, weak; 0, negative).	Membrane exclusively	IRS of at least 5 for SST2 expression has a good correlation with the response to adjuvant treatment with fg-SRL.
Casar-Borota et al	2013	UMB-1 / (Epitomics)	Monoclonal/1:100	34 F / 31 M	65	somatotropinomas	Automated, Dako Autostainer Plus	IRS (see above)	Membrane exclusively	Expression of SSTR2a (cutoff IRS > 7) correlated with acute and long term-effects of first generation SRL (octreotide)
Chinezu et al	2014	UMB-1/ (CliniSciences)	Monoclonal/1:4000	NA	108	60 GH + , 15 ACTH +, 23 FSH/LH t+, 7 PRL + and 3 TSH +	Automated Benchmark XT, Ventana (manual for cases fixed with Bouin's fixative)	The same score Fougnet et al used, but considering only the % of immunoreative cells dividing in 3 groups: Group 1: less than 25%; Group 2: 25%-75%; Group 3: >75%	Membrane exclusively	Correlation was not studied
Iacovazzo et al	2015	UMB-1 / (Abcam)	Monoclonal/1:500	26 F / 13 M	39	19 SG / 12 DG / 6 intermediate features / 2 no cytokeratin expression	Manual	Volante-score	Membrane and cytoplasm	Correlation between SST2A expression and responsiveness to fg-SRL treatment, with score 3 (circumferential and diffuse membrane staining) being the most likely predictor of response.
Chinezu et al	2016	UMB-1 / (Abcam)	Monoclonal/1:4000	With acromegaly: 23 F / 36 M Silent : 17 F / 4 M	80: 29 silent and 51 with acromegaly	With acromegaly 32 DG / 27 SG Silent: 3 DG / 18 SG	Automated Benchmark XT, Ventana	The same score Fougnet et al used, but considering only the % of immunoreative cells and divides into 3 groups: Group 1: less than 25%; Group 2: 25%-75%; Group 3: >75%	Membrane exclusively	NA
Muhammad et al	2019	UMB-1/ (BioTrend)	Monoclonal/ 1:50	22 F / 30 M	52 . SST2 and SST5 were assessed only in 14	somatotropinomas	Automated Benchmark XT, Ventana	IRS (see above)	Membrane exclusively	Higher SST2 IRS levels correlated with better response with SRL and PAS-LAR,
Soukup et al	2021	UMB-1/ (Abcam)	Monoclonal/ 1:1500	54 F / 56 M	110	29 DG - 45 SG somatotropinomas/26 mixed / 10 pluri-hormonal well-differentiated	Automated Benchmark Ultra stainer or Agilent/Dako Autostainer	(H-score) Intensity from 1 to 3 multiplied by the percentage of stained cells. Even different areas of the tumor with different staining intensities are considered in this scoring	Membrane exclusively	Positive correlation between the SST2 expression and the treatment response to SRL's. Also showed that SG tumours with lower SST2 expression had a poorer response to SRL
Wildemberg et al	2021	UMB-1 / (Abcam)	Monoclonal/1:5000	88 F / 65 M	153	72 DG / 69 SG	Manual	IRS (see above)	Membrane exclusevely	Expression was considered high when IRS was >5 and correlated positively with SRL
Kontogeorgos et al	2022	UMB-1 / (Abcam)	Monoclonal/1:1000	17 F / 19 M	36	18 DG / 18 SG	Manual	HER-2 score	Membrane exclusively	NA
Rass L. et. al	2022	UMB-1 / (Abcam)	Monoclonal/1:1000	28 F / 15 M	46	24 DG / 19 SG	Automataed / Benchmark XT Ventana	score 0: negativity; score 1: Up to 20% of cells positive (+/low), score 2: 21–50% of cells positive (++/moderate); score 3: more than 50% of cells positive (++ +/high).	Membrane exclusevely	NA
Ilie et al	2022	UMB-1/ (Abcam)	Monoclonal/1:4000	Group 1 (octreotide treatment) : 15 F / 24 M; Group 2 (pasireotide treatment): 1F / 8M	Group 1 (octreotid treatment) : 39; Grupo 2 (pasireotide treatment): 8	Group 1: 24 (8 with intermediate features DG / 15 SG; Group 2: 3 DG / 5 SG	Automated/ Benchmark XT Ventana	IRS (see above)	Membrane exclusevely	SST2 IRS greater than or equal to 7 predictive of resistance and response to octreotide treatment, but with SST5 not predictive
Campana et al	2022	UMB-1/ (Biotrend)	Monoclonal/ 1:25	PanNET: 10F/8M; GH-tumors: 15F/23M	57	(18 pan NET and 39 somatotropinomas)	Automated/ Benchmark XT Ventana	Digital imaging Analysis	Membrane and citoplasm	At least 68% of positive neoplastic cells, predicted a response to treatment with SRL. Digital imaging showed good correlation with IRS
		Abbreviations: DG - Densely granulated; SG - Sparsely granulated; IRS - Immunoreactivity Score ; fg- SRL - first generation somatostatin receptors ligands
Abberviations: DG - Densely granulated; SG - Sparsely granulated; IRS - Immunoreactivity Score ; fg- SRL - first generation Somatostatin ligands
